# Supplementary material for: Population Genetic Structure and Potential Incursion Pathways of the Bluetongue Virus Vector Culicoides brevitarsis (Diptera: Ceratopogonidae) in Australia
Source: PLoS One. 2016 Jan 15;11(1):e0146699. doi: 10.1371/journal.pone.0146699 (PMC4714883; doi:10.1371/journal.pone.0146699)
Supplement: S4 Table — SNPs in the consensus sequence were from KJ162970 (Solomon Island) and KP201844 (Cbrev-01). Unique SNPs as compared to the consensus are indicated, identical SNPs are represented by '.'; ambiguous bases A/T are indicated by 'W, and C/T as 'Y'. Start and end nucleotide positions are indicated by square boxes. The KJ162974, Cbrev-01 [KP201844] and Cbrev-05 [KP201848] are C. brevitarsis from the same location (Grafton, New South Wales) and were collected on the same date (14-Dec-07) and by the same person (H. McKenzie, New South Wales Department of Primary Industry). Grey-out regions represent non-over-lapping mtDNA COI regions between current study, [51], and [61]. (XLSX) [file pone.0146699.s006.xlsx]

## Sheet: Tay et al .S1d Table
S4 Table: Single nucleotide polymorphisms (SNPs) identified through sequence alignment of the mitochondrial DNA cytochrome oxidase I (mtDNA COI) partial genes in Culicoides brevitarsis. SNPs in the consensus sequence were from KJ162970 (Solomon Island) and KP201844 (Cbrev-01). Unique SNPs as compared to the consensus are indicated, identical SNPs are represented by '.'; ambiguous bases A/T are in…
							1	1	1	1	1	1	2	2	2	2	2	2	2	2	2	3	3	3	3	3	3	3	3	3	3	3	4	4	4	4	4	4	4	4	4	5	5	5	5	5	5	5	6
		3	5	7	8	8	0	0	1	6	8	9	0	1	2	3	4	7	8	8	9	0	0	1	1	2	4	4	5	6	7	7	0	0	1	2	3	8	9	9	9	4	5	5	6	8	8	8	1
		5	8	9	2	5	3	9	5	3	4	0	2	7	0	5	1	7	7	9	8	1	7	6	9	4	3	6	5	1	0	3	3	9	5	4	3	4	3	6	9	7	6	9	2	0	3	6	6
Consensus (from [KJ162970] & [KP201844])		T	A	A	C	A	T	A	T	A	G	A	T	A	T	T	G	A	C	T	A	T	G	G	G	C	T	A	T	T	T	G	A	A	G	A	A	A	T	T	A	T	A	A	G	G	A	G	C
Solomon Is [KJ162971]		.	.	.	.	.	.	.	.	.	.	.	.	.	.	.	.	.	.	.	.	.	.	.	.	.	.	.	.	.	.	.	.	.	.	.	.	.	.	.	.	.	.	.	.	.	.	.	.
Solomon Is [KJ162970]		.	.	.	.	.	.	.	.	.	.	.	.	.	.	.	.	.	.	.	.	.	.	.	.	.	.	.	.	.	.	.	.	.	.	.	.	.	.	.	.	.	.	.	.	.	.	.	.
Solonom Is [KJ162969]		.	.	.	.	.	.	.	.	.	.	.	.	.	.	.	.	.	.	.	.	.	.	.	.	.	.	.	.	.	.	.	.	.	.	.	.	.	.	.	.	.	.	.	.	.	.	.	.
Solomon Is [KJ162967]		.	.	.	.	.	.	.	.	.	.	.	.	.	.	.	.	.	.	.	.	.	.	.	.	.	.	.	.	.	.	.	.	.	.	.	.	.	.	.	.	.	.	.	.	.	.	.	.
Australia [KJ162974]		.	.	.	.	.	.	.	.	.	.	.	.	.	.	.	.	.	.	.	.	.	.	.	.	.	.	.	.	.	.	.	.	.	.	.	.	.	.	.	.	.	.	.	.	.	.	.	.
Timor Leste [KJ162975]		.	.	.	.	.	.	.	.	.	.	.	.	.	.	.	.	.	.	.	.	.	.	.	.	.	.	.	.	.	.	.	.	.	.	.	G	.	.	.	.	.	.	.	.	.	.	.	.
Timor Leste [KJ162968]		.	.	.	.	.	.	.	.	.	.	.	.	.	.	.	.	.	.	.	.	.	.	.	.	.	.	.	.	.	.	.	.	.	.	.	.	.	.	.	.	.	.	.	.	.	.	.	.
China [KJ162966]		A	G	T	T	.	C	G	C	T	A	T	.	.	.	.	A	.	.	.	.	.	.	.	A	.	.	.	.	.	A	T	.	G	.	.	.	.	.	A	.	.	T	.	.	.	G	A	T
China [KJ162972]		A	G	T	T	T	C	G	C	T	A	T	.	.	.	.	A	.	.	.	.	.	.	.	A	.	.	.	.	.	A	T	.	G	.	.	.	.	.	A	.	.	T	.	.	.	G	A	T
China [KJ162973]		A	G	T	T	.	C	G	C	T	A	T	.	.	.	.	A	.	.	.	.	.	.	.	A	.	.	.	.	.	A	T	.	G	.	.	.	.	.	A	.	.	T	.	.	.	G	A	T
Japan [AB360994]		-	-	-	-	-	-	-	-	-	-	-	.	G	A	C	A	T	T	A	T	A	A	A	A	.	.	T	.	A	A	A	.	.	.	.	G	T	A	.	T	.	.	G	T	A	G	T	T
Japan [AB360995]		-	-	-	-	-	-	-	-	-	-	-	.	G	A	C	A	T	T	A	T	A	A	A	A	.	.	T	.	A	A	A	.	.	.	.	G	T	A	.	T	.	.	G	T	A	G	T	T
Cbrev-01 [KP201844]		-	-	-	-	-	-	-	-	-	-	-	-	-	-	-	-	-	-	-	-	-	-	-	-	.	.	.	.	.	.	.	.	.	.	.	.	.	.	.	.	.	.	.	.	.	.	.	.
Cbrev-02 [KP201845]		-	-	-	-	-	-	-	-	-	-	-	-	-	-	-	-	-	-	-	-	-	-	-	-	.	.	.	.	.	.	.	.	.	.	.	.	.	.	.	.	.	.	.	.	.	.	.	.
Cbrev-03 [KP201846]		-	-	-	-	-	-	-	-	-	-	-	-	-	-	-	-	-	-	-	-	-	-	-	-	.	.	.	.	.	.	.	.	.	.	.	.	.	.	.	.	C	.	.	.	.	.	.	.
Cbrev-04 [KP201847]		-	-	-	-	-	-	-	-	-	-	-	-	-	-	-	-	-	-	-	-	-	-	-	-	.	C	.	.	.	.	.	.	.	T	.	.	.	.	.	.	.	.	.	.	.	.	.	T
Cbrev-05 [KP201848]		-	-	-	-	-	-	-	-	-	-	-	-	-	-	-	-	-	-	-	-	-	-	-	-	.	.	.	.	.	.	.	.	.	.	.	.	.	.	.	.	.	.	.	.	.	.	.	.
Cbrev-06 [KP201849]		-	-	-	-	-	-	-	-	-	-	-	-	-	-	-	-	-	-	-	-	-	-	-	-	.	.	.	.	.	.	.	.	.	.	G	.	.	.	.	.	.	.	.	.	.	.	.	.
Cbrev-07 [KP201850]		-	-	-	-	-	-	-	-	-	-	-	-	-	-	-	-	-	-	-	-	-	-	-	-	.	C	.	.	.	.	.	W	.	T	.	.	.	.	.	.	.	.	.	.	.	.	.	T
Cbrev-08 [KP201851]		-	-	-	-	-	-	-	-	-	-	-	-	-	-	-	-	-	-	-	-	-	-	-	-	.	.	.	.	.	.	.	.	.	.	.	.	.	.	.	.	.	.	.	.	.	.	.	.
Cbrev-09 [KP201852]		-	-	-	-	-	-	-	-	-	-	-	-	-	-	-	-	-	-	-	-	-	-	-	-	y	.	.	C	.	.	.	.	.	.	.	.	.	.	.	.	.	.	.	.	.	.	.	.
[truncated: 12 more columns]
